# Supplementary material for: Microbe-Derived Antioxidants Alleviate Liver and Adipose Tissue Lipid Disorders and Metabolic Inflammation Induced by High Fat Diet in Mice
Source: Int J Mol Sci. 2023 Feb 7;24(4):3269. doi: 10.3390/ijms24043269 (PMC9965291; doi:10.3390/ijms24043269)
Supplement: Supplementary file 1 [file ijms-24-03269-s001.zip]

Archive with 1 entries (1 files):
- ijms-2078781-supplementary.pdf
